# Supplementary material for: Wildfire Smoke Exposure During Pregnancy: Consensus-Building to Co-Create a Community-Engaged Study
Source: Int J Environ Res Public Health. 2024 Nov 14;21(11):1513. doi: 10.3390/ijerph21111513 (PMC11593486; doi:10.3390/ijerph21111513)
Supplement: Supplementary file 1 [file ijerph-21-01513-s001.zip]

Archive with 1 entries (1 files):
- ijerph-3279551-supplementary.pdf
